# Supplementary material for: Different ways to transport ammonia in human and Mycobacterium tuberculosis NAD+ synthetases
Source: Nat Commun. 2020 Jan 7;11:16. doi: 10.1038/s41467-019-13845-4 (PMC6946656; doi:10.1038/s41467-019-13845-4)
Supplement: Supplementary file 3 — Source Data [file 41467_2019_13845_MOESM3_ESM.xlsx]

## Sheet: Table 1 NAD assay, NaAD var
TABLE 1 GLUTAMINE DEPENDENT REACTION
NAD+ ASSAY
NaAD variable substrate
Gln & ATP fixed substrate at 100 mM & 4 mM, respectively
kob calculated using NADH extinction coefficient of 6.22 mM-1 cm-1at 340 nm
NaAD (mM)	t0	t13	slope	kob	Average	Stdev
7	0.2786	0.7568	0.0367846	2.97573	3.02157	0.252979
	0.2786	0.808	0.0407231	3.29434
	0.3507	0.7998	0.0345462	2.79465
5	0.2236	0.7304	0.0389846	3.1537	3.16822	0.0246121
	0.2271	0.734	0.0389923	3.15432
	0.2284	0.7421	0.0395154	3.19664
3	0.1748	0.6726	0.0382923	3.0977	2.99782	0.141245
	0.2151	0.6808	0.0358231	2.89794
1	0.1102	0.4785	0.0283308	2.29185	2.29828	0.0252029
	0.1195	0.4854	0.0281462	2.27691
	0.1207	0.4945	0.0287538	2.32607
0.5	0.1138	0.4353	0.0247308	2.00062	1.99668	0.0371825
	0.1066	0.4331	0.0251154	2.03174
	0.1135	0.4281	0.0242	1.95768
0.2	0.094	0.3059	0.0163	1.31861	1.34744	0.0656092
	0.1005	0.3291	0.0175846	1.42253
	0.1024	0.3115	0.0160846	1.30118
0.1	0.1137	0.2851	0.0131846	1.06658	1.12321	0.0523638
	0.0984	0.2864	0.0144615	1.16988
	0.1064	0.2885	0.0140077	1.13317
								Michaelis-Menten
								Best-fit values
								Vmax	3.179
								Km	0.2638
								Std. Error
								Vmax	0.1166
								Km	0.04467
								95% Confidence Intervals
								Vmax	2.880 to 3.479
								Km	0.1489 to 0.3786

## Sheet: Table 1 NAD assay, ATP var
TABLE 1 GLUTAMINE DEPENDENT REACTION
NAD+ ASSAY
ATP variable substrate
Gln & NaAD+ fixed substrate at 100 mM & 5 mM, respectively
kob calculated using NADH extinction coefficient of 6.22 mM-1 cm-1at 340 nm
ATP (mM)	t0	t8	slope	kob	Average	Stdev
7.2	0.2198	0.6253	0.0506875	3.51464	3.70562	0.179841
	0.2164	0.6631	0.0558375	3.87174
	0.2187	0.6491	0.0538	3.73046
4	0.2119	0.8505	0.079825	3.69001	3.6904	0.208019
	0.2114	0.8861	0.0843375	3.89861
	0.2089	0.8116	0.0753375	3.48257
2	0.2102	0.832	0.077725	3.59294	3.59063	0.134649
	0.2161	0.814	0.0747375	3.45484
	0.2134	0.8579	0.0805625	3.72411
1	0.2143	0.726	0.0639625	2.95675	3.03379	0.0818344
	0.2117	0.7516	0.0674875	3.1197
	0.2096	0.7331	0.0654375	3.02493
0.5	0.2125	0.7047	0.061525	2.84407	2.83675	0.0190011
	0.2138	0.701	0.0609	2.81518
	0.2126	0.706	0.061675	2.85101
0.2	0.2174	0.5832	0.045725	2.1137	2.07633	0.128379
	0.2397	0.5743	0.041825	1.93342
	0.2153	0.5929	0.0472	2.18188
0.1	0.213	0.4681	0.0318875	1.47404	1.46807	0.107889
	0.2425	0.4774	0.0293625	1.35732
	0.2105	0.4827	0.034025	1.57285
								Michaelis-Menten
								Best-fit values
								Vmax	3.786
								Km	0.1675
								Std. Error
								Vmax	0.06986
								Km	0.01565
								95% Confidence Intervals
								Vmax	3.606 to 3.965
								Km	0.1272 to 0.2077

## Sheet: Table 1 NAD assay, Gln var
TABLE 1 GLUTAMINE DEPENDENT REACTION
NAD+ ASSAY
Gln variable substrate
NaAD+ & ATP fixed substrates at 5 mM & 4mM, respectively
kob calculated using NADH extinction coefficient of 6.22 mM-1 cm-1at 340 nm
Gln (mM)	t0	t13	slope	kob	Average	Stdev
100	0.2576	0.8729	0.0473308	3.28189	3.32367	0.0687054
	0.2552	0.8713	0.0473923	3.28616
	0.2493	0.8873	0.0490769	3.40297
75	0.2379	0.8902	0.0501769	3.47924	3.42946	0.0469809
	0.2474	0.8822	0.0488308	3.3859
	0.2497	0.8915	0.0493692	3.42324
50	0.2488	0.8453	0.0458846	3.18161	3.20437	0.0403446
	0.247	0.8433	0.0458692	3.18055
	0.2435	0.853	0.0468846	3.25095
24	0.2444	0.7674	0.0402308	2.78958	2.79402	0.0156811
	0.2393	0.7664	0.0405462	2.81145
	0.2471	0.7685	0.0401077	2.78105
10	0.2421	0.6302	0.0298538	2.07005	2.07432	0.0412362
	0.2505	0.6475	0.0305385	2.11752
	0.2438	0.6254	0.0293538	2.03538
5	0.2394	0.4964	0.0197692	1.37079	1.40315	0.033672
	0.2289	0.4985	0.0207385	1.43799
	0.2373	0.4999	0.0202	1.40066
2.4	0.2639	0.4026	0.0106692	0.739799	0.73162	0.0401006
	0.2649	0.4087	0.0110615	0.767001
	0.2703	0.3993	0.00992308	0.688061
								Michaelis-Menten
								Best-fit values
								Vmax	3.723
								Km	8.318
								Std. Error
								Vmax	0.06769
								Km	0.6102
								95% Confidence Intervals
								Vmax	3.549 to 3.897
								Km	6.749 to 9.887

## Sheet: Table 1 Glu assay fixed subs
TABLE 1 GLUTAMINE DEPENDENT REACTION
Glutamate ASSAY
Gln variable substrate
NaAD+ & ATP fixed substrates at 5 mM & 4 mM, respectively
kob calculated using NADH extinction coefficient of 6.22 mM-1 cm-1at 340 nm
Gln( mM)	t0*	t16	slope	kob	Average	Stdev
75	0.0023	0.6542	0.0407438	4.91649	4.82562	0.128522		*Spectrometer was blanked against buffer with subtrates and then NAD+ synthetase was added to start the reactions
	-0.008	0.6198	0.0392375	4.73474
50	-0.0118	0.6074	0.0387	4.66988	4.52784	0.357746
	-0.051	0.5995	0.0406563	4.90594
	0.0136	0.5237	0.0318813	3.84707
	-0.0049	0.61	0.0384313	4.63745
	-0.0203	0.5831	0.0377125	4.55072
	-0.0102	0.5939	0.0377562	4.556
25	0.0275	0.5356	0.0317562	3.83198	3.87472	0.0381016
	-0.004	0.5138	0.0323625	3.90514
	0.0257	0.5411	0.0322125	3.88704
24	0.0216	0.5296	0.03175	3.83123	3.8086	0.18731
	-0.0055	0.5227	0.0330125	3.98357
	0.0135	0.4923	0.029925	3.61101
10	-0.0064	0.2828	0.018075	2.18109	2.4277	0.229259
	-0.0162	0.3331	0.0218312	2.63435
	0.0139	0.3411	0.02045	2.46767
5	0.0004	0.6925	0.0432563	1.73989	1.71299	0.0804964
	0.0106	0.656	0.0403375	1.62249
	-0.412	0.2947	0.0441687	1.77659
2.4	-0.0137	0.3816	0.0247062	0.993757	1.01102	0.0655805
	0.0153	0.3955	0.0237625	0.955796
	0.0061	0.4371	0.0269375	1.0835
1.2	-0.0053	0.2333	0.0149125	0.599824	0.583902	0.0453849
	0.0002	0.2121	0.0132438	0.532702
	-0.0259	0.2204	0.0153938	0.619181
									Best-fit values
									Vmax	5.594
									Km	11.65
									Std. Error
									Vmax	0.09831
									Km	0.6488
									95% Confidence Intervals
									Vmax	5.354 to 5.835
									Km	10.06 to 13.24

## Sheet: Table 1 Glu assay nofix subs
TABLE 1 GLUTAMINE DEPENDENT REACTION
Glutamate ASSAY
Gln variable substrate
No fixed substrates
kob calculated using NADH extinction coefficient of 6.22 mM-1 cm-1at 340 nm
Gln (mM)	t0	t32	slope	kob	Average	Stdev
75	0.0612	0.9984	0.0292875	0.117803	0.119885	0.00182949
	0.0822	1.0418	0.0299875	0.120618
	0.0546	1.0191	0.0301406	0.121234
50	0.006	0.8953	0.0277906	0.111782	0.109385	0.00283811
	0.0291	0.9052	0.0273781	0.110123
	0.0327	0.878	0.0264156	0.106251
24	0.0073	0.6366	0.0196656	0.0791008	0.0778983	0.0026227
	0.0187	0.6528	0.0198156	0.0797042
	0.0132	0.609	0.0186187	0.07489
10	-0.0145	0.291	0.00954687	0.0384003	0.0358068	0.00519305
	0.0766	0.3139	0.00741563	0.0298278
	0.0137	0.3255	0.00974375	0.0391922
5	0.0461	0.5314	0.0151656	0.0610005	0.0647756	0.00389542
	0.0388	0.586	0.0171	0.0687811
	0.0372	0.5507	0.0160469	0.0645452
								Best-fit values
								Vmax	0.1785
								Km	33.9
								Std. Error
								Vmax	0.01371
								Km	5.926
								95% Confidence Intervals
								Vmax	0.1349 to 0.2221
								Km	15.04 to 52.76

## Sheet: Table 1 Amm-rx NADassay NaADvar
TABLE 1 AMMONIA DEPENDENT REACTION
NAD+ ASSAY
NaAD+ variable substrate
NH4Cl & ATP fixed substrates at 200 mM & 4 mM, respectively
kob calculated using the NADH extinction coefficient of 6.22 mM-1 cm-1at 340 nm
NaAD (mM)	t0	t12	slope	kobs	Average	Stdev
8	0.2487	1.023	0.064525	23.3941	21.823	1.55182
	0.2502	0.9712	0.0600833	21.7838
	0.2415	0.9131	0.0559667	20.2912
5	0.1774	0.9262	0.0624	22.6237	21.4575	2.48917
	0.1778	0.944	0.06385	23.1494
	0.1739	0.7895	0.0513	18.5993
2	0.113	0.7613	0.054025	19.5873	19.0958	1.26705
	0.1166	0.78	0.0552833	20.0435
	0.1082	0.6926	0.0487	17.6566
1	0.1026	0.6264	0.04365	15.8257	14.6615	2.10873
	0.1025	0.6298	0.0439417	15.9315
	0.083	0.4877	0.033725	12.2273
0.5	0.0737	0.4256	0.0319909	11.5986	11.4986	0.403276
	0.0805	0.4398	0.0326636	11.8425
	0.1094	0.4448	0.0304909	11.0548
0.2	0.0664	0.2645	0.0180091	6.52936	7.02047	0.454357
	0.0672	0.2828	0.0196	7.10616
	0.0621	0.2874	0.0204818	7.42587
										Michaelis-Menten
										Best-fit values
										Vmax	23.44
										Km	0.5171
										Std. Error
										Vmax	0.4767
										Km	0.04236
										95% Confidence Intervals
										Vmax	22.11 to 24.76
										Km	0.3995 to 0.6347

## Sheet: Table 1 Amm-rx NADassay ATP var
TABLE 1 AMMONIA DEPENDENT REACTION
NAD+ ASSAY
ATP variable substrate
NaAD+ & NH4Cl fixed substrates at 5 mM & 200 mM, respectively
kob calculated using NADH extinction coefficient of 6.22 mM-1 cm-1at 340 nm
ATP (mM)	t0	t12	slope	kob	Average	Stdev
4	0.2157	0.7741	0.0465333	16.8711	17.0483	0.949107
	0.2156	0.8138	0.04985	18.0736
	0.2143	0.7505	0.0446833	16.2004
2	0.2183	0.7433	0.04375	15.862	16.3071	0.427294
	0.2223	0.7633	0.0450833	16.3454
	0.2083	0.7615	0.0461	16.714
1.5	0.2127	0.7404	0.043975	15.9435	16.432	0.42314
	0.212	0.7643	0.046025	16.6868
	0.2136	0.7652	0.0459667	16.6656
1	0.2187	0.7444	0.0438083	15.8831	15.8811	0.2115
	0.2184	0.737	0.0432167	15.6686
	0.2322	0.7648	0.0443833	16.0916
0.4	0.2169	0.6034	0.0322083	11.6774	12.2475	0.636528
	0.2087	0.6102	0.0334583	12.1306
	0.2055	0.6336	0.035675	12.9343
0.2	0.2093	0.4708	0.0217917	7.90077	8.01659	0.224563
	0.2223	0.4829	0.0217167	7.87358
	0.2081	0.482	0.022825	8.27542
										Michaelis-Menten
										Best-fit values
										Vmax	18.53
										Km	0.2246
										Std. Error
										Vmax	0.5456
										Km	0.03194
										95% Confidence Intervals
										Vmax	17.02 to 20.05
										Km	0.1359 to 0.3133

## Sheet: Table 1 Amm-rx NADassay NH3 var
TABLE 1 AMMONIA DEPENDENT REACTION
NAD+ ASSAY
NH4Cl variable substrate
NaAD+ & ATP fixed substrates at 5 mM & 4 mM, respectively
kob calculated using NADH extinction coefficient of 6.22 mM-1 cm-1at 340 nm
	t0	t12	slope	kob	Average	Stdev
200	0.1654	0.7527	0.0489417	17.7443	17.4522	0.583393
	0.1709	0.7263	0.0462833	16.7805
	0.1683	0.7585	0.0491833	17.8319
150	0.161	0.599	0.0365	13.2334	15.2446	1.10325
	0.1636	0.6517	0.040675	14.7471
	0.1601	0.6928	0.0443917	16.0946
	0.1795	0.6981	0.0432167	15.6686
	0.18	0.7134	0.04445	16.1158
	0.1818	0.6984	0.04305	15.6082
100	0.1632	0.6943	0.0442583	16.0463	15.2144	0.844742
	0.1712	0.6756	0.0420333	15.2396
	0.1904	0.6656	0.0396	14.3573
60	0.1618	0.5826	0.0350667	12.7137	12.9071	0.208296
	0.1577	0.5922	0.0362083	13.1277
	0.1579	0.5842	0.035525	12.8799
40	0.1637	0.4666	0.0252417	9.1516	9.67127	0.593381
	0.1632	0.4791	0.026325	9.54437
	0.1642	0.5057	0.0284583	10.3178
20	0.1686	0.5401	0.0309583	5.61212	6.2189	0.532376
	0.161	0.5984	0.03645	6.60764
	0.1679	0.594	0.0355083	6.43694
10	0.1673	0.4161	0.0207333	3.75853	3.84011	0.0856028
	0.1646	0.4247	0.021675	3.92924
	0.1638	0.4175	0.0211417	3.83255
										Michaelis-Menten
										Best-fit values
										Vmax	20.46
										Km	41.81
										Std. Error
										Vmax	1.028
										Km	6.624
										95% Confidence Intervals
										Vmax	17.94 to 22.97
										Km	25.60 to 58.02

## Sheet: Table 2 Glutam. activ. hsNadE
TABLE 2 Glutaminase activation of hsNadE and tbNadE
hsNadE
NO EFFECTOR
These steady state kinetic parameters are from Table 1, Tab "Gln-rx, Glu assay nofixed subs" source file
5 mM NaAD+, 4 mM ATP, 10 mM Mg2+
These steady state kinetic parameters are from Table 1, "Gln-rx, Glu assay, fixed subs" source file
5 mM NaAD+
	t0*	t32	slope	kobs	Average	Stdev		*Spectrometer was blanked against buffer with subtrates and then NADE+ synthetase was added to start the reactions
	0.0299	2.5434	0.0785469	0.315938	0.316472	0.000755487
	0.0249	2.5469	0.0788125	0.317007
4 mM NAD+
	t0*	t32	slope	kobs	Average	Stdev
	-0.3014	1.4109	0.0535094	0.21523	0.214067	0.0016443
	-0.3186	1.3752	0.0529312	0.212905
4 mM ATP, 10 mM Mg2+
	t0*	t32	slope	kobs	Average	Stdev
	-0.0702	0.6381	0.0221344	0.0890309	0.0906838	0.00233757
	-0.079	0.6556	0.0229562	0.0923367
2.5 mM PPI, 10 mM Mg2+
	t0*	t32	slope	kobs	Average	Stdev
	-0.002	1.4799	0.0463094	0.18627	0.184988	0.00181317
	0.0194	1.4809	0.0456719	0.183705
4 mM NAD+, 4 mM ATP, 10 mM Mg2+
	t0*	t32	slope	kobs	Average	Stdev
	-0.0826	0.8493	0.0291219	0.117137	0.113196	0.00557283
	-0.0617	0.8075	0.0271625	0.109255
5 mM NaAD+, 5 mM AMP, 10 mM Mg2+
	t0*	t32	slope	kobs	Average	Stdev
	0.0327	3.0162	0.0932344	0.375016	0.374683	0.000471069
	0.06	3.0382	0.0930687	0.374349
5 mM NaAD+, 5 mM AMP, 2.5 mM PPI, 10 mM Mg2+
	t0*	t32	slope	kobs	Average	Stdev
	0.0392	0.6843	0.0201594	2.4326	2.17939	0.358101
	0.1729	0.6837	0.0159625	1.92617

## Sheet: Table 2 Glutam. activ. tbNadE
TABLE 2 Glutaminase activation of hsNadE and tbNadE
tbNadE
NO EFFECTOR
Glu mM	Glu mM	Glu mM	Glu mM	Glu mM	Glu mM	Glu mM
0.5	0	0.0232077	0.00077359	0.00135155	0.0956498	0.0177655							Parameters
	0.00581676	0.031691	0.00086248	0.00150685									Value	±Std. Error	95% Conf. Interval
1.5	0.00779621	0.0408342	0.0011013	0.00192409	0.00199439	6.08748e-05							Vmax	3.799	0.215	3.343	to	0.0043
	0.00638232	0.0412348	0.0011617	0.00202962									Km	13454	0.3911	0.5164	to	21745
3	0	0.034849	0.0011616	0.00202944	0.12227	0.000711587
	0.007372	0.042507	0.0011712	0.00204622									Goodness of Fit
5	0	0.024527	0.00081758	0.00285681	0.184529	0.0230116							Degrees of Freedom	16
	0	0.02448	0.00081601	0.00285132									AICc	-269228
	0	0.030206	0.0010069	0.00351833									R²	0.977
10	0	0.025564	0.00085214	0.00297757	0.206428	0.031763							Sum of Squares	0.003744
	0	0.028557	0.0009519	0.00332615									Sy.x	0.4837
	0	0.034495	0.0011498	0.00401766									Runs Test p Value	0.410
20	0	0.035202	0.0011734	0.00410012	0.242129	0.0290953
	0.0019286	0.040434	0.0012835	0.00448484
	0.0058639	0.036098	0.0010078	0.00352148
30	0	0.027803	0.00092676	0.00323831	0.00323132	0.000299306
	0.0035074	0.033788	0.0010094	0.00352707
	0.017128	0.042272	0.00083812	0.00292858
NaAD, ATP/Mg2+ from LaRonde-LeBlanc et al. 2009
Glu mM	t4	t7	t8	t12	t16	slope	kob		stdev
0.5	0.0049449	0.014677	na	0.034048	0.041895	0.0031187	0.173111	kob	0.0109677								Parameters
	0.0015044	0.007372	na	0.030607	0.036051	0.0031299	0.173732	0.167092									Value	±Std. Error	95% Conf. Interval
	1.9794e-05	0.0067829	na	0.020851	0.033223	0.0027822	0.154432										Vmax	0.6798	18.73	0.6393	to	0.7202
1.5	0.1672	na	0.2454	0.398	0.5591	0.005648	0.313505		0.0124615								Km	15773	0.1868	11738	to	19808
	0.1634	na	0.2725	0.4445	0.5815	0.006097	0.338428	0.325935
	0.1648	na	0.2546	0.3943	0.5765	0.0058708	0.325872										Goodness of Fit
5	0.010341	na	0.015478	0.020804	0.031408	0.0017132	0.478904		0.0149233								Degrees of Freedom	13
	-0.00064002	na	0.010129	0.012321	0.021629	0.001725	0.482203	0.47199									AICc	-93791
	0.00053822	na	0.0067594	0.012745	0.020238	0.0016272	0.454864										R²	0.995
15	0.012839	na	0.046301	0.099039	0.14586	0.011295	0.626955		0.00823948								Sum of Squares	0.017
	0.018801	na	0.056505	0.11047	0.1551	0.011572	0.64233	0.632931									Sy.x	35.88
	0.018471	na	0.05667	0.1022	0.15451	0.011341	0.629508										Runs Test p Value	0.401
25	0.0086917	na	0.022689	0.025918	0.040976	0.002502	0.699404		0.0829095
	0.018094	na	0.021699	0.030395	0.045594	0.0022799	0.637318	0.623975
	na	na	0.027496	0.03598	0.042814	0.0019146	0.535203
NaAD, AMP, PPi/Mg2+ from Cheunchir W. et al. 2012
Glu mM	t0 abs	t16 abs	Slope	kob	kob	stdev
20	0	0.4858	0.0073857	0.162029	0.166899	0.00688659
	0	0.515	0.00782963	0.171768
SFI
Glu mM	t0 abs	t16 abs	Slope	kob	kob	stdev
20	0	0.0655	0.000447392	0.001963	0.00210086	0.000194963
	0	0.0747	0.000510231	0.00223872
SFI, PPi/Mg2+
Glu mM	t0 abs	t0 abs	Slope	kob	kob	stdev
20	0	2.153	0.0147059	0.0645242	0.0615737	0.00417263
	0	1.9561	0.013361	0.0586232

[truncated: 1 more sheets: Supplementary Table 1 ]
